# Supplementary material for: Endothelin signalling mediates experience-dependent myelination in the CNS
Source: eLife. 2019 Oct 28;8:e49493. doi: 10.7554/eLife.49493 (PMC6831104; doi:10.7554/eLife.49493)
Supplement: Supplementary file 1. — Wild type mouse oligodendrocytes were starved for 4–5 hr in media devoid of supplementation and then treated for 15 min with either vehicle or BQ3020 (100 ng/mL). For each antibody the background intensity was subtracted, dye signal normalised and an average calculated of the duplicate spots. The ratio was calculated of binding to the phosphorylated amino acids vs the binding to the non-modified regions of the protein for each molecule, calculating this for both control and BQ3020 treated cells. The fold change in phosphorylation for each targeted amino acid was generated by comparing BQ3020 to vehicle. For selection a fold change of greater than 2 and less than 0.5 was set as the cut-off. Antibody array was performed once – one cell lysate per condition. [file elife-49493-supp1.xlsx]

## Sheet: Sheet1
Antibody	Fold Change BQ3020/Control
PKC epsilon (Phospho-Ser729)	43.3859
Src (Phospho-Ser75)	36.767
P90RSK (Phospho-Ser380)	25.1771
Claudin 3 (Phospho-Tyr219)	24.8603
4E-BP1 (Phospho-Thr70)	22.4551
Cyclin E1 (Phospho-Thr395)	20.6817
A-RAF (Phospho-Tyr301/302)	18.328
AurA (Phospho-Thr288)	16.1297
IKK-gamma (Phospho-Ser85)	12.2975
P70S6K (Phospho-Ser411)	11.3859
p53 (Phospho-Ser33)	11.351
Stathmin 1 (Phospho-Ser37)	11.0661
Interferon-gamma receptor alpha chain precursor (P-Tyr457)	11.0011
p53 (Phospho-Ser378)	10.5103
Estrogen Receptor-alpha (Phospho-Ser104)	10.4985
HER3/ErbB3 (Phospho-Tyr1222)	10.1492
WASP (Phospho-Tyr290)	8.73286
MKK6/MAP2K6 (Phospho-Ser207)	8.10252
eIF4E (Phospho-Ser209)	7.83753
Synapsin (Phospho-Ser9)	7.65147
HER2 (Phospho-Tyr877)	7.64214
EPB41 (Phospho-Tyr418/660)	7.51611
BRCA1 (Phospho-Ser1524)	6.89209
NMDAR1 (Phospho-Ser897)	6.85801
Fos (Phospho-Thr232)	6.70863
PLCG2 (Phospho-Tyr753)	6.44167
FAK (Phospho-Tyr397)	6.2225
HER2 (Phospho-Thr686)	5.7019
STAT5B (Phospho-Ser731)	5.58495
IkB-beta (Phospho-Thr19)	5.20716
Epo-R (Phospho-Tyr368)	4.84049
BLNK (Phospho-Tyr96)	4.82733
HER2 (Phospho-Tyr1221/Tyr1222)	4.689
DDX5/DEAD-box protein 5 (Phospho-Tyr593)	4.36748
Myosin regulatory light chain 2 (Phospho-Ser18)	4.28075
SP1 (Phospho-Thr739)	4.22044
KIT (Phospho-Tyr936)	4.17729
ASK1 (Phospho-Ser83)	4.16104
Integrin beta-3 (Phospho-Tyr785)	3.78485
KSR (Phospho-Ser392)	3.63147
FKHR/FOXO1A (Phospho-Ser329)	3.60615
Met (Phospho-Tyr1356)	3.37378
Cortactin (Phospho-Tyr421)	3.35009
Catenin delta-1 (Ab-228)	2.99276
CD227/mucin 1 (Phospho-Tyr1243)	2.89585
LKB1 (Phospho-Ser428)	2.7042
Progesterone Receptor (Phospho-Ser190)	2.61618
CK1-A (Phospho-Thr321)	2.5571
Chk2 (Phospho-Ser516)	2.49948
p53 (Phospho-Ser37)	2.4647
NMDAR2B (Phospho-Tyr1472)	2.23213
FAK (Phospho-Tyr576)	2.12211
NFkB-p65 (Phospho-Thr254)	2.03256
AKT1 (Phospho-Thr308)	0.502659
FAS (Phospho-Tyr291)	0.488598
p21Cip1 (Phospho-Thr145)	0.484206
HNF4 alpha (Phospho-Ser313)	0.475338
STAT3 (Phospho-Tyr705)	0.468036
eIF2A (Phospho-Ser51)	0.447606
IKK-alpha (Phospho-Thr23)	0.444812
CREB (Phospho-Thr100)	0.44072
Amyloid beta A4 (Phospho-Thr743/668)	0.429058
Zap-70 (Phospho-Tyr292)	0.428353
CDK2 (Phospho-Thr160)	0.428035
eNOS (Phospho-Thr495)	0.426406
Tau (Phospho-Ser262)	0.425032
FAK (Phospho-Tyr861)	0.418961
DNA-PK (Phospho-Thr2647)	0.408266
Gab1 (Phospho-Tyr627)	0.379248
Tyrosine Hydroxylase (Phospho-Ser40)	0.377921
BTK (Phospho-Tyr223)	0.375308
RyR2 (Phospho-Ser2808)	0.367762
PLC beta3 (Phospho-Ser1105)	0.366107
Tau (Phospho-Ser396)	0.361507
EGFR (Phospho-Tyr1197)	0.361114
14-3-3 beta/zeta (Phospho-Ser184/186)	0.358332
p53 (Phospho-Ser392)	0.346167
RSK1/2/3/4 (Phospho-Ser221/227/218/232)	0.334827
IRS-1 (Phospho-Ser307)	0.331685
Tuberin/TSC2 (Phospho-Ser939)	0.324986
Chk1 (Phospho-Ser286)	0.321363
PLC beta3 (Phospho-Ser537)	0.320911
p53 (Phospho-Ser9)	0.299511
PAK1/2/3 (Phospho-Ser141)	0.298677
HSP90 co-chaperone Cdc37 (Phospho-Ser13)	0.296337
Cyclin B1 (Phospho-Ser126)	0.294847
Chk2 (Phospho-Thr387)	0.284933
VEGFR2 (Phospho-Tyr1059)	0.25184
FGFR1 (Phospho-Tyr766)	0.249843
Rb (Phospho-Ser807)	0.249773
VASP (Phospho-Ser157)	0.232005
PPAR-gamma (Phospho-Ser112)	0.224915
ATF2 (Phospho-Ser112/94)	0.224724
Ephrin B2 (Phospho-Tyr330)	0.207523
Trk A (Phospho-Tyr701)	0.196179
PTEN (Phospho-Ser370)	0.193195
BRCA1 (Phospho-Ser1457)	0.189481
Pim-1 (Phospho-Tyr309)	0.184791
Chk1 (Phospho-Ser317)	0.170407
Tau (Phospho-Ser356)	0.167737
MSK1 (Phospho-Thr581)	0.164991
Zap-70 (Phospho-Tyr292)	0.158355
IRS-1 (Phospho-Ser636)	0.148358
14-3-3 zeta (Phospho-Ser58)	0.13298
FKHR (Phospho-Ser256)	0.120801
ALK (Phospho-Tyr1604)	0.109193
c-Jun (Phospho-Tyr170)	0.106606
Raf1 (Phospho-Ser289)	0.101231
PLK1 (Phospho-Thr210)	0.0769266
Ezrin (Phospho-Thr566)	0.0758159
IKK-alpha/beta (Phospho-Ser180/181)	0.0733448
CDC25A (Phospho-Ser75)	0.0715451
Cyclin D3 (Phospho-Thr283)	0.0655939
ATPase (Phospho-Ser16)	0.0578235
B-RAF (Phospho-Thr598)	0.0455342
GluR1 (Phospho-Ser863)	0.0408136
Rel (Phospho-Ser503)	0.0326272
Rel (Phospho-Ser503)	0.0326272
IRS-1 (Phospho-Ser323)	0.031286
MEK1 (Phospho-Ser298)	0.0261546
Merlin (Phospho-Ser10)	0.0117029
